# Supplementary material for: Central Regulation of Brown Fat Thermogenesis in Response to Saturated or Unsaturated Long-Chain Fatty Acids
Source: Int J Mol Sci. 2023 Jan 15;24(2):1697. doi: 10.3390/ijms24021697 (PMC9866012; doi:10.3390/ijms24021697)
Supplement: Supplementary file 1 [file ijms-24-01697-s001.zip]

Archive with 1 entries (1 files):
- ijms-2150882-supplementary.pdf
